# Supplementary material for: Biostable Shape Memory Polymer Foams for Smart Biomaterial Applications
Source: Polymers (Basel). 2021 Nov 24;13(23):4084. doi: 10.3390/polym13234084 (PMC8658902; doi:10.3390/polym13234084)
Supplement: Supplementary file 1 [file polymers-13-04084-s001.zip]

Archive with 1 entries (1 files):
- polymers-1461844-supplementary.pdf
